# Supplementary material for: Contrasting impacts of Plantago ovata fibre fractions on corn starch structure and digestibility
Source: Food Funct. 2025 Oct 27;16(22):8890–910. doi: 10.1039/d5fo02366a (PMC12581016; doi:10.1039/d5fo02366a)
Supplement: FO-016-D5FO02366A-s001 [file FO-016-D5FO02366A-s001.zip]

Archive with 1 entries (1 files):
- supplementary figures and tables.odt
