# Supplementary material for: Contrasting impacts of Plantago ovata fibre fractions on corn starch structure and digestibility
Source: Food Funct. 2025 Oct 27;16(22):8890–910. doi: 10.1039/d5fo02366a (PMC12581016; doi:10.1039/d5fo02366a)
Supplement: FO-016-D5FO02366A-s001 [file FO-016-D5FO02366A-s001.zip › supplementary figures and tables.odt]

SUPPLEMENTARY FIGURES AND TABLES
Supplementary figure 1. Graphical diagram of RVA protocols.
A black screen with blue arrows

AI-generated content may be incorrect.

Supplementary figure 2. Pasting profile of F1 (a) and F2 (b) at 3 temperature profiles. Blue colour represents the pasting curve at 95 °C, green at 120 °C, and purple at 140 °C.
A screenshot of a graph

AI-generated content may be incorrect.
Supplementary figure 3. Correlation matrix for starch gels: (a) CS, (b) WCS, and (c) HACS. Green cells represent positive correlation, and red cells represent negative correlation. Bold values represent significant correlation coefficient.
A row of graphs with different colored squares

AI-generated content may be incorrect.
Supplementary figure 4. Estimated glycaemic indices (GI) for all starch and starch-fibre gels.
A group of blue and orange bars

AI-generated content may be incorrect.
Supplementary table 1. Texture parameters (hardness and adhesiveness) values presented as means of three replicates ± standard deviation. Different letters correspond to significantly different results at p<0.05.


Hardness (g)
Adhesiveness (g/s)
95 °C
CS
91.1±8.7a
-46.1±4.5ab

CS+F1
74.2±9.5abc
-67.0±18.8cde

CS+F2
78.6±ab
-39.6±10.8a
120 °C
CS
65.1±3.1bc
-82.5±5.2ef

CS+F1
74.6±15.2abc
-75.0±7.2def

CS+F2
84.8±5.4a
-85.9±7.6f
140 °C
CS
57.1±9.9c
-58.4±3.3bc

CS+F1
63.3±13.7bc
-61.5±3.3bcd

CS+F2
76.9±14.0ab
-70.2±2.9cdef
95 °C
WCS
-
-36.4±1.8a

WCS+F1
-
-50.8±2.6c

WCS+F2
-
-44.5±2.9b
120 °C
WCS
-
-35.6±3.0a

WCS+F1
-
-47.9±3.0bc

WCS+F2
-
-44.5±3.0bc
140 °C
WCS
-
-32.8±1.5a

WCS+F1
-
-37.8±2.7a

WCS+F2
-
-37.8±1.7a
120 °C
HACS
42.0±5.4bc
-35.7±0.9a

HACS+F1
32.7±2.6c
-31.5±1.9a

HACS+F2
59.9±6.0b
-39.8±2.0a
140 °C
HACS
119.4±15.4a
-78.5±5.8c

HACS+F1
112.8±11.1a
-64.4±6.3b

HACS+F2
125.7±22.0a
-78.7±5.8c


Supplementary table 2. Amylose leaching in CS with and without fibre addition, and amylose leaching in HACS with and without fibre addition calculated: A) based on starch content, B) based on amylose content of individual starch (CS – 37.9%, HACS – 63.1%). There was no leached amylose detected in WCS. Different letters correspond to significantly different results at p<0.05.

Leached amylose (%) based on starch content.
B) Leached amylose (%) based on amylose content of each starch (CS – 37.9%, HACS – 63.1%).
95 °C
CS
27.92±1.09 cd
HACS
5.85±0.24
e
95 °C
CS
73.66±2.88 cd
HACS
9.27±0
e

CS+F1
21.62±1.68
e
HACS+F1
8.48±0.34
e

CS+F1
60.26±4.45 e
HACS+F1
13.49±0.89 e

CS+F2
22.84±1.69
e
HACS+F2
8.51±0.56
e

CS+F2
57.07±4.43 bc
HACS+F2
13.44±0.53 e
120 °C
CS
29.56±1.45 bc
HACS
14.70±0.89 d
120 °C
CS
78±3.82 bc
HACS
23.29±1.41 d

CS+F1
31.43±1.02 ab
HACS+F1
24.32±2.21 c

CS+F1
82.94±2.69 ab
HACS+F1
38.54±3.50
c

CS+F2
26.31±2.68 d
HACS+F2
13.72±2.22 d

CS+F2
69.41±7.07 d
HACS+F2
21.74±3.51 d
140 °C
CS
33.23±1.50 a
HACS
36.04±1.92 b
140 °C
CS
87.67±3.96 a
HACS
57.12±3.05 b

CS+F1
32.43±1.26 ab
HACS+F1
39.03±1.88 a

CS+F1
85.57±3.33 ab
HACS+F1
61.85±2.98 a

CS+F2
31.59±1.02 ab
HACS+F2
36.51±1.70 ab

CS+F2
83.36±2.69 ab
HACS+F2
57.86±2.70 ab
